# Supplementary material for: Suitability and Potential Nutrient Contribution of Underutilized Foods in Community-Based Infant Foods in Northern Ghana
Source: Nutrients. 2023 Jun 1;15(11):2593. doi: 10.3390/nu15112593 (PMC10255816; doi:10.3390/nu15112593)
Supplement: Supplementary file 1 [file nutrients-15-02593-s001.zip]

Archive with 1 entries (1 files):
- nutrients-2376127-supplementary.pdf
